# Supplementary material for: Influence of AAV vector tropism on long-term expression and Fc-γ receptor binding of an antibody targeting SARS-CoV-2
Source: Commun Biol. 2024 Jul 16;7:865. doi: 10.1038/s42003-024-06529-3 (PMC11250830; doi:10.1038/s42003-024-06529-3)
Supplement: Supplementary file 4 — Supplementary Data 1 [file 42003_2024_6529_MOESM4_ESM.xlsx]

## Sheet: Fig. 2B
		pAAV-TRES6hu GSGS					pAAV-TRES6hu SGSG
	dilution					dilution
	undiluted	10045	11006	9873		undiluted	7688	7439	7544
	1:10	9979	10063	9871		1:10	9185	9611	8962
	1:100	6939.5	6734	6492		1:100	6249	6351	5781
	1:1000	1218	1195	1223		1:1000	1486	1453	1534

## Sheet: Fig. 3A
			AAV8-TRES6					AAVMYO-TRES6
	Dose
	5*10^10 vg		2.25612	5.22847	7.54611	9.1773		6.38808	3.02539	5.78633	2.76629
	5*10^11 vg		20.4724	34.9968	27.154	39.3708		146.049	115.698	125.754	146.789

## Sheet: Fig. 3B
			AAV8-TRES6					AAVMYO-TRES6
	Dose
	5*10^10 vg		0.001786	0.004796	0.003706	0.008432		0.00467	0.003978	0.00441	0.003052
	5*10^11 vg		0.020172	0.020438	0.03768	0.039586		0.027829	0.023986	0.09511	0.148348

## Sheet: Fig. 4A
		AAV8-TRES6	AAVMYO-TRES6	TRES6-N297A	TRES6	Isotype control
	10	0	0	0	0
	10	0	0	0	0
	10	0	0	0	0
	10	0	0	0	0
	10	0	0	0	0
	10	0	0		0
	7			1		1
	6					1
	6					1
	6					1
	5					1
	5					1

## Sheet: Fig. 4B
	DPI	AAV8-TRES6												AAVMYO-TRES6												TRES6-N297A												TRES6
	-14	95.7	95.9	97	94.1	91.2	91	96.2	93.8	99.1	98.6	87.7	89.7	95.3	95.7	95.6	93.7	95.4	92.8	95.5	99.1	95.2	101.8	95.3	95.3
	-13	95.3	96.3	97.8	95.4	93.3	92	100.5	96.9	98.1	96.8	91.8	94.3	97.7	98.1		95	97.4	93.8	96.2	97.3	95.6	103.2	93.7	93.5
	-12	94.4	96.8	95.3	94.1	91.8	89.9	98.6	95.6	100.5	98.6	91.2	94.3	98.6	100.5	98.7	94.1	98.5	95.4	92.8	95.5	95.6	102.8	92.7	97.1
	-11	96.6	99.5	96.1	95	92.3	88.4	100	98.7	101.4	97.7	91.8	93.3	100.5	101.4	99.6	97.3	99.5	97.4	96.6	95.5	97.6	102.3	92.1	97.6
	-10	96.6	97.7	96.6	94.5	92.3	88.4	97.6	98.7	100.9	98.2	90.6	91.8	95.3	96.2	97.3	92.3	94.8	93.8	96.2	100.4	98	104.1	93.2	96.5
	-9	95.7	98.6	97.4	97.3	95.4	90.5	98.6	98.2	98.1	97.7	90.6	94.3	99.1	99	98.2	95	98.5	97.9	99.6	98.7	99.6	105.5	93.7	96.5
	-8	96.6	100.5	97	95.9	95.4	93	100	94.3	95.3	96.8	90.6	95.9	99.5	101.9	100	94.6	99	98.5	98.1	97.8	101.6	105	99	98.8
	-7	97.4	101.4	96.1	94.5	96.4	93.5	99.1	97.8	97.2	101.4	93	99	100.5	101.9	100.9	96.4	100	98.5	96.6	98.2	104.8	104.1	97.4	97.1
	-6	98.3	100	95.7	95.9	97.9	93.5	99.1	96	97.6	98.2	94.7	99	97.2	98.6	97.8	96.4	101	96.4	97.7	98.7	103.2	101.4	97.9	99.4
	-5	97.9	102.8	97	96.3	100	94	99.5	99.1	99.1	99.1	94.7	97.9	97.2	100	98.7	95.5	98.5	99.5	98.9	98.7	104	97.7	96.9	98.2	100.9	102.3	101.4	101.9	102.7	101.1	99.5	102.2	101.6	100.5	99.4	98.9	98.5	100.5	98.5	98.5	99	100	101.8	107.6	100	97.3	101.1	101.6
	-4	97.9	100.9	99.1	99.5	100	94.5	100.5	96.5	98.6	99.1	95.9	99	101.4	104.3	101.3	94.6	97.4	100	100	98.2	100.8	100	98.4	98.8	100	102.8	101	100.5	102.2	101.1	98.9	102.7	103.6	98.4	99.4	99.4	101	101.9	99.5	98.5	99.5	99	100.4	106.6	99.5	99.5	100	100.5
	-3	96.1	98.6	97.8	97.3	97.9	94.5	98.6	97.4	99.5	99.1	95.9	101	101.4	101.9	101.8	95	96.9	102.1	98.9	97.3	96.8	99.1	96.9	100	97.7	99.5	102.4	100.5	98.4	98.9	99.5	102.7	101.6	98.9	100.6	97.7	103.1	102.4	98.5	98.5	101	99	99.6	104	100.5	100	100.6	100.5
	-2	96.6	97.2	97	97.3	97.9	95	98.1	99.1	100.9	100.5	96.5	100.5	100.5	99.5	102.2	96.8	96.9	99.5	98.9	96.9	97.6	99.1	97.4	101.8	97.2	100.5	102.4	101.4	98.9	97.7	100	99.5	100.5	98.9	102.3	98.3	100	103.4	100	99.5	98.5	98.4	100.4	103	103.8	97.8	99.4	100
	-1	98.3	98.2	97.4	98.2	97.9	96.5	97.6	99.1	100.5	100.9	97.1	98.5	100.5	101.4	101.8	99.5	98.5	99.5	97.7	97.3	98.4	100.9	99	100.6	99.1	101.4	101	100.5	100.5	100.6	100.5	100	101	98.9	101.7	97.7	100.5	101	100.5	100.5	99.5	99	99.1	100.5	102.2	98.4	101.1	101.6
	0	100	100	100	100	100	100	100	100	100	100	100	100	100	100	100	100	100	100	100	100	100	100	100	100	100	100	100	100	100	100	100	100	100	100	100	100	100	100	100	100	100	100	100	100	100	100	100	100
	1	99.1	99.5	100.9	100	100.5	98	104.2	100	100.9	102.7	102.3	103.1	104.2	103.8	100.9	99.1	104.6	103.1	102.3	101.8	100.4	105	97.9	102.9	100.9	102.3	103.3	101.4	103.8	101.1	100.5	101.6	102.1	100.5	104	102.8	101.5	102.4	101.5	101.5	100.5	101	100.9	103.5	104.8	102.2	102.2	103.3
	2	99.6	102.8	98.7	100.9	100.5	99	102.8	99.1	100.9	104.5	101.8	105.7	103.7	101.9	104.4	101.4	101.5	104.6	103.8	100	100.4	101.4	99.5	105.3	102.8	101.9	102.9	102.8	102.7	101.7	102.2	103.8	103.6	102.7	105.1	102.3	101.5	104.3	101.5	101	101.5	101.6	100	104	104.8	103.8	102.2	101.6
	3	98.7	99.1	99.6	101.8	102.6	100	104.2	101.8	101.4	103.2	101.2	106.7	100.9	102.4	103.6	100	100.5	106.7	103	100.4	102.4	105	100.5	106.5	98.6	101.4	101.9	102.3	103.3	99.4	100	103.8	98.4	101.1	103.4	100	104.1	104.3	103	101	103.4	103.6	103.1	105.6	107.5	104.9	103.3	104.3
	4	101.3	101.8	100	101.8	103.1	102	103.3	100	102.4	104.1	104.1	105.7	100.9	102.9	103.6	100.5	103.1	102.1	101.5	100.9	102	105	100	104.7	100.9	101.9	103.3	100.9	102.2	103.4	102.2	106.6	101.6	101.6	105.1	101.1	102	104.8	103.6	103.5	105.4	103.1	103.1	101	108.6	105.4	105.6	103.8
	5	100.9	102.3	102.2	101.4	104.6	103							104.2	101.9	104.4	100.9	103.1	105.2							102.8	101.9	102.4	102.3	106	102.3							103.1	103.4	104.1	105	102.9	101
	6	100.4	102.3	100	101.4	103.1	105							106.5	101	107.1	96.4	106.2	107.2							102.3	96.8	102.9	100.9	102.7	102.3							105.1	103.9	101.5	107.5	104.9	103.6
	7	99.1	106	100.4	100.5	103.6	105							102.8	102.4	108.4	98.2	104.1	109.3							100	88.4	97.1	102.3	102.7	89.3							103.1	103.9	104.6	109	105.9	102.6
	8	100.4	105.5	103	100.5	106.2	105.5							102.3	103.8	104	98.2	102.1	108.2							99.5		99	104.2	104.3	95.5							103.1	105.3	103.6	105	106.8	105.7
	9	100.4	108.7	103.4	101.8	107.2	107.5							101.9	104.8	104.9	100.9	106.2	106.2							100		101	105.6	103.8	97.7							101	105.3	106.6	106.5	106.8	106.8
	10	101.3	104.1	101.3	100.9	108.8	108							105.1	102.4	104	97.3	107.2	107.7							101.9		102.9	104.2	105.4	101.7							98.5	106.8	106.1	108	106.3	105.2
[truncated: 12 more columns]

## Sheet: Fig. 4C
	DPI	AAV8-TRES6												AAVMYO-TRES6												TRES6-N297A												TRES6
	-14	0	0	0	0	0	0	0	0	0	0	0	0	0	0	0	0	0	0	0	0	0	0	0	0
	-13	0	0	0	0	0	0	0	0	0	0	0	0	0	0	0	0	0	0	0	0	0	0	0	0
	-12	0	0	0	0	0	0	0	0	0	0	0	0	0	0	0	0	0	0	0	0	0	0	0	0
	-11	0	0	0	0	0	0	0	0	0	0	0	0	0	0	0	0	0	0	0	0	0	0	0	0
	-10	0	0	0	0	0	0	0	0	0	0	0	0	0	0	0	0	0	0	0	0	0	0	0	0
	-9	0	0	0	0	0	0	0	0	0	0	0	0	0	0	0	0	0	0	0	0	0	0	0	0
	-8	0	0	0	0	0	0	0	0	0	0	0	0	0	0	0	0	0	0	0	0	0	0	0	0
	-7	0	0	0	0	0	0	0	0	0	0	0	0	0	0	0	0	0	0	0	0	0	0	0	0
	-6	0	0	0	0	0	0	0	0	0	0	0	0	0	0	0	0	0	0	0	0	0	0	0	0
	-5	0	0	0	0	0	0	0	0	0	0	0	0	0	0	0	0	0	0	0	0	0	0	0	0	0	0	0	0	0	0	0	0	0	0	0	0	0	0	0	0	0	0	0	0	0	0	0	0
	-4	0	0	0	0	0	0	0	0	0	0	0	0	0	0	0	0	0	0	0	0	0	0	0	0	0	0	0	0	0	0	0	0	0	0	0	0	0	0	0	0	0	0	0	0	0	0	0	0
	-3	0	0	0	0	0	0	0	0	0	0	0	0	0	0	0	0	0	0	0	0	0	0	0	0	0	0	0	0	0	0	0	0	0	0	0	0	0	0	0	0	0	0	0	0	0	0	0	0
	-2	0	0	0	0	0	0	0	0	0	0	0	0	0	0	0	0	0	0	0	0	0	0	0	0	0	0	0	0	0	0	0	0	0	0	0	0	0	0	0	0	0	0	0	0	0	0	0	0
	-1	0	0	0	0	0	0	0	0	0	0	0	0	0	0	0	0	0	0	0	0	0	0	0	0	0	0	0	0	0	0	0	0	0	0	0	0	0	0	0	0	0	0	0	0	0	0	0	0
	0	0	0	0	0	0	0	0	0	0	0	0	0	0	0	0	0	0	0	0	0	0	0	0	0	0	0	0	0	0	0	0	0	0	0	0	0	0	0	0	0	0	0	0	0	0	0	0	0
	1	0	0	0	0	0	0	0	0	0	0	0	0	0	0	0	0	0	0	0	0	0	0	0	0	0	0	0	0	0	0	0	0	0	0	0	0	0	0	0	0	0	0	0	0	0	0	0	0
	2	0	0	0	0	0	0	0	0	0	0	0	0	0	0	0	0	0	0	0	0	0	0	0	0	0	0	0	0	0	0	0	0	0	0	0	0	0	0	0	0	0	0	0	0	0	0	0	0
	3	0	0	0	0	0	0	0	0	0	0	0	0	0	0	0	0	0	0	0	0	0	0	0	0	0	0	0	0	0	0	0	0	0	5	0	0	0	0	0	0	0	0	0	0	0	0	0	0
	4	0	0	0	0	0	0	0	0	0	0	0	0	0	0	0	0	0	0	0	0	0	0	0	0	0	0	0	0	0	0	0	0	0	0	0	0	0	0	0	5	0	0	0	0	0	0	0	0
	5	0	0	0	0	0	0							5	0	0	0	0	0							0	0	0	0	0	5							0	0	0	5	0	0
	6	0	0	0	5	0	0							5	0	0	10	0	0							0	0	5	0	0	5							0	0	5	5	0	5
	7	0	0	5	5	0	0							5	5	0	5	0	0							0	20	5	0	5	15							0	0	0	10	5	5
	8	0	0	5	0	0	0							5	5	0	5	0	5							0		5	5	5	5							5	5	0	10	5	5
	9	5	5	5	5	5	5							5	5	0	5	0	0							5		5	5	5	5							5	5	0	10	5	10
	10	5	5	5	5	5	5							5	5	5	5	5	0							0		5	5	5	5							5	5	5	5	5	5
[truncated: 12 more columns]

## Sheet: Fig. 4D
			AAV8-TRES6						AAVMYO-TRES6						TRES6-N297A						TRES6						Isotype control
	Cohort 1 (4 dpi)		500	500	2180	653	500	1300	500	500	826	500	500	500	12900000	22400000	1000000	19500000	539000	8380000	79900	10500	604000	276000	2300000	500	63000000	26100000	36100000	46200000	51200000	22400000
	Cohort 2 ( max. 10 dpi)		500	500	500	500	500	500	500	500	500	500	500	500	3120	2430000	23000	6620	605	18600	644	1470	500	500	500	731	56800000	22600000	40600000	4970000	22000000	106000

## Sheet: Fig. 5A
	week	AAV8-TRES6						AAV8-TRES6-N297A						AAVMYO-TRES6						recombinant TRES6
	2
	4	186.111	215.11	244.947	139.34	86.9241	90.8428	410.371	240.924	183.345	156.614	63.6767	60.7932	130.966	203.881	387.147	99.4581	172.598	131.625	107.262	76.4235	116.581
	8	196.223	342.475	205.579	153.97	80.6835	65.813	289.482	278.004	335.452	74.9481	56.5664	55.9233	252.081	317.613	660.24	209.378	329.144	252.749	6.03355	1.5781	13.7675
	12	181.112	334.056	186.079	149.104	73.8447	76.3529	277.054	255.316	231.21	42.858	51.6777	93.938	190.993	407.509	794.056	274.769	442.508	362.673	0.51872	0.088305	1.91055
	24	57.4516	134.019	61.6123	55.3055	17.5898	27.2076	159.019	162.136	151.347	32.8498	27.0973	12.1173	450.261	569.939	797.943	347.146	491.332	409.697	0.01	0.01	0.01
	36	59.8487	102.137	51.8857	47.8861	11.9721	22.3205	27.7744	38.5977	38.2867	12.4145	20.8555	21.8083	209.709	274.685	56.4608	145.922	210.062	119.247	0.01	0.01	0.01
	52	21.6768	36.3126	16.9161	15.2868	5.19191	10.7836	40.9136	35.1167	41.3496	4.672	6.59599	7.23449	143	203.294		98.3557	145.051	101.719	0.01	0.01	0.01

## Sheet: Fig. 5B
	AAV8-TRES6						AAV8-TRES6 N297A						AAVMYO-TRES6
AUC	4307	7801	4402	3544	1508	1781	6819	6403	6241	1561	1437	1605	12281	17250	19682	10230	15199	11575

## Sheet: Fig. 5C
	weeks	AAV8-TRES6						AAV8-TRES6 N297A						AAVMYO-TRES6
	4	54.0979	132.096	110.143	70.8135	103.919	0	51.0743	56.7717	9.43273	6.61438	15.8879	0,00000*	15.7949	114.733	27.3349	113.799	319.855	272.97
	52	2.68165	9.19098	4.91152	10.0367	4.5052	13.152	19.4795	48.4365	24.9424	4.88907	8.47885	7.49892	153.765	156.402	222.303	234.908	104.962

[truncated: 9 more sheets: Fig. 5D, Fig. 6A, Fig. 6B, Fig. 6C, Fig. 7A, Fig. 7B, Fig. 7C, Fig. 7D, Fig. 7E]
